# Supplementary material for: Oxidative–Nitrosative Stress and Routine Biochemical Parameters in Amyotrophic Lateral Sclerosis: Associations with Clinical Status and Disease Duration—A Pilot Study
Source: Biomolecules. 2026 May 13;16(5):721. doi: 10.3390/biom16050721 (PMC13204825; doi:10.3390/biom16050721)
Supplement: Supplementary file 1 [file biomolecules-16-00721-s001.zip]

Archive with 1 entries (1 files):
- biomolecules-4288054-supplementary.csv
