# Supplementary material for: Oxidative–Nitrosative Stress and Routine Biochemical Parameters in Amyotrophic Lateral Sclerosis: Associations with Clinical Status and Disease Duration—A Pilot Study
Source: Biomolecules. 2026 May 13;16(5):721. doi: 10.3390/biom16050721 (PMC13204825; doi:10.3390/biom16050721)
Supplement: Supplementary file 1 [file biomolecules-16-00721-s001.zip › biomolecules-4288054-supplementary.csv]

parameters;demography;;clinical parameters;;;;oxidative stress markers;;;;;;biochemistry;;
patient number;sex;age;ALSFRS;months of duration;months to death;BMI;3-NT [nM];8-OH-2-dG [nM];MDA [µM];GSH [µM];NP-SH [µM];NP-SS-NP [µM];urea;creatinine;uricemia
12;M;67;43;17;32;25.1;0.602;0.403;1.842;7.97;134.85;5.6;5.7;104;298
13;M;68;35;24;25;24.8;0.438;0.514;1.313;7.09;134.98;5.73;8;90;287
14;M;68;27;27;22;24;0.475;0.532;2.103;7.52;137.007;5.03;5.7;73;238
15;M;40;40;22;43;30;0.595;0.612;2.674;7.25;136.76;5.2;4.3;69;384
16;F;65;41;7;17;22.7;0.487;0.438;1.361;7.528;137.72;5.94;4;65;213
17;M;74;40;9;0;23;0.567;0.264;2.01;7.17;134.751;5.64;5.2;74;446
18;F;76;41;14;19;22;1.07;0.612;2.464;7.79;134.6;5.82;3.2;66;263
19;F;77;35;21;12;21;0.912;0.594;2.052;7.33;134.81;5.04;;35;218
20;M;46;40;5;0;32.2;0.963;0.652;2.083;7.08;137.944;5.28;4.9;74;416
21;M;65;19;36;34;16.9;0.687;0.489;2.076;7.59;135.65;5.22;5.2;32;221
22;M;63;32;3;5;38.8;0.552;0.226;2.857;6.32;138.03;6.62;5.7;124;315
23;M;66;20;3;9;24.8;0.514;0.368;2.225;8.16;164.66;2.34;4.9;61;334
24;F;57;40;17;unknown;21.6;0.525;0.518;2.25;6.859;133.69;6.12;3.4;79;153
25;M;75;42;10;40;28.1;0.808;0.337;2.886;7.201;134.171;5.225;8.3;92;285
26;M;40;35;26;39;29.5;0.462;0.26;2.658;8.75;174.752;8.92;4.9;83;390
27;F;80;38;5;12;18.7;0.929;0.24;2.236;7.42;163.52;2.85;10;90;310
28;M;57;42;21;alive;24.7;0.53;0.151;2.165;9.5;160.788;8.49;5.4;97;292
29;M;87;38;10;unknown;18;1.055;0.203;2.726;7.201;134.171;5.231;8.8;121;301
30;F;74;42;20;5;22;0.683;0.274;2.206;7.77;216.738;5.52;6.7;66;240
31;M;71;32;110;unknown;24;0.694;0.704;2.92;7.481;125.145;7.864;5.6;50;276
32;M;69;35;23;alive;22.9;0.51;1.063;2.27;4.068;87.809;5.862;6.3;102;386
33;M;34;26;26;alive;24.7;0.352;0.654;2.2;6.125;125.313;5.094;6.5;70;364
34;M;72;34;32;alive;24.6;0.335;0.468;2.23;8.4;105;3.3;5.8;74;305
35;M;50;38;55;alive;24.4;0.577;0.494;2.16;6.8;110.2;5.7;6.1;73;298
36;F;62;23;17;alive;21.2;0.325;0.405;2.01;7.2;121.4;4.6;3.5;48;189
37;M;43;43;8;alive;33.3;0.816;0.481;2.68;6.91;106.93;3.14;3.1;59;463
38;M;43;10;35;alive;20.53;0.43;0.324;2.54;6.47;108.08;2.64;5.1;41;299
39;M;40;25;40;alive;22.67;0.351;0.434;2.51;6.17;116.43;4.87;3.8;48;449
40;M;39;45;12;alive;25.9;0.42;0.512;2.61;8.02;122.43;4.9;10;100;304
